# Supplementary material for: Opening the Black Box of Imputation Software to Study the Impact of Reference Panel Composition on Performance
Source: Genes (Basel). 2023 Feb 4;14(2):410. doi: 10.3390/genes14020410 (PMC9956390; doi:10.3390/genes14020410)
Supplement: Supplementary file 1 [file genes-14-00410-s001.zip]

Archive with 1 entries (1 files):
- genes-2149329-supplementary.pdf
